# Supplementary material for: Scaling up Action Schools! BC: How Does Voltage Drop at Scale Affect Student Level Outcomes? A Cluster Randomized Controlled Trial
Source: Int J Environ Res Public Health. 2021 May 13;18(10):5182. doi: 10.3390/ijerph18105182 (PMC8153156; doi:10.3390/ijerph18105182)
Supplement: Supplementary file 1 [file ijerph-18-05182-s001.zip]

Archive with 1 entries (1 files):
- ijerph-1178565-supplementary.pdf
